# Supplementary material for: Simultaneous Detection of Viability and Concentration of Microalgae Cells Based on Chlorophyll Fluorescence and Bright Field Dual Imaging
Source: Micromachines (Basel). 2021 Jul 29;12(8):896. doi: 10.3390/mi12080896 (PMC8398499; doi:10.3390/mi12080896)
Supplement: Supplementary file 1 [file micromachines-12-00896-s001.zip]

Archive with 1 entries (1 files):
- micromachines-1290109-supplementary.pdf
